# Supplementary material for: Clinical Impact of Preoperative Biliary Drainage in Patients with Ductal Adenocarcinoma of the Pancreatic Head
Source: Diagnostics (Basel). 2023 Mar 28;13(7):1281. doi: 10.3390/diagnostics13071281 (PMC10093239; doi:10.3390/diagnostics13071281)
Supplement: Supplementary file 1 [file diagnostics-13-01281-s001.zip]

Archive with 1 entries (1 files):
- diagnostics-2210475-supplementary.pdf
